# Supplementary material for: Community Knowledge, Attitude, and Practices Regarding Mosquitoes and Mosquito-Borne Viral Diseases in Kinshasa, Democratic Republic of the Congo
Source: Epidemiologia (Basel). 2022 Dec 30;4(1):1–17. doi: 10.3390/epidemiologia4010001 (PMC9844489; doi:10.3390/epidemiologia4010001)
Supplement: Supplementary file 1 [file epidemiologia-04-00001-s001.zip]

Archive with 1 entries (1 files):
- epidemiologia-1820889-supplementary.xlsx
