# Supplementary material for: Community Knowledge, Attitude, and Practices Regarding Mosquitoes and Mosquito-Borne Viral Diseases in Kinshasa, Democratic Republic of the Congo
Source: Epidemiologia (Basel). 2022 Dec 30;4(1):1–17. doi: 10.3390/epidemiologia4010001 (PMC9844489; doi:10.3390/epidemiologia4010001)
Supplement: Supplementary file 1 [file epidemiologia-04-00001-s001.zip › epidemiologia-1820889-supplementary.xlsx]

## Sheet: Scoring details procedures
KAP	Component	Description of component 's element or option	element/option score	component score	Appreciation criteria
1. Knowledge
	1. Mosquito breeding site			5	(<3= low, ≥ 3= high)
		(i) Any storage uncovered water domestic container (Storage and other water storage jars,	1
		(ii) Any discarded water container (can, tin, …….)	1
		(iii)Any vehicle tires and related automobiles recipient	1
		(iv) A natural container( such as bamboo, banana axial, Coconut shells, tree holes,…… )	1
		(v) Any natural or manmade water bodies (Pits, Drain and stagnant polluted water, Unsafe waste disposal compost pit, Ditches, ponds,…...)	1
		I don’t know
	2. Mosquito biting times			5	(<3= low, ≥ 3= high)
		mosquito bite any time or stated Day time (morning, afternoon) and Sundown or Night	5
		only sundown, or night ,or daytime only	1
		I don’t know	0
	3. vector role of the mosquito in spreading zoonosis and MBD in general			5	(<3= low, ≥ 3= high)
		3.1. Can mosquitoes transmit disease to animals
		Not	0
		Yes	1
		Which one? if mentioned any known one MBD
		malaria	0.5
		An arbovirus	0.5
		filariasis	0.5
		3.2. Can mosquitoes spread disease between animals and humans
		Not	0
		Yes	1
		Which one? if mentioned any known one MBD
		malaria	0.5
		An arbovirus	0.5
		filariasis	0.5
	4. The viral disease can be transmitted by a mosquito	To be aware of the following viral disease is MBVD		5	(<2.5= low, ≥ 2.5= high)
		Yellow fever	2
		Chikungunya	2
		dengue or Zika or any arbovirus	1
	5. Being aware of MBVD	arbovirus known or heard before the survey and clinical symptoms		5	(<3= low, ≥ 3= high)
		Yellow fever	1
		Chikungunya	1
		Dengue or Zika any other arbovirus	1
		symptoms
		fever plus algia ( myalgia, polyarthralgia,…..)or /and jaundice, any other arbovirus known sign	2
	6. prevention, and control measures			5	(<3= low, ≥ 3= high)
		Hold the environment clean, remove garbage or any uncovered container, remove standing water/stagnant water	1
		Use Mosquito bed net	1
		Keep cover over the water source/storage unit container	1
		Spray insecticide, fumigation, use repellent	1
		Use fan, put mosquito screen (net) on house windows, wear long clothes	1
	Overall Knowledge			30	(<15= low, ≥ 15= high)
2. Attitude
	1. Perception of the impact of mosquitoes on daily life			5
		Health risk or other (disease, malaria, death), and or nuisance	5
		Nuisance	2
		No concern or I don’t know	0
	2. To be aware of personal responsibilities in the household for the self prevention and protection			5
		Individual responsibility	5
		Other option	0
	3. To be aware of personal responsibilities in the community level for the prevention and protection concerning MBVD			5
		Both government and population	5
		Local community population	3
		Individual responsibility	2
		Health authorities alone or	1
		Local government administration alone	1
		National government alone	1
		Other option	0
	Overall attitude			15	(<8= Negative, ≥ 8= positive)
3. Practice
	1. Implementation of measures to reduce mosquito abundance on the property			5
		Put a cover over the water source/drinking water/ storage unit/container	1
		Empty flower pots/vases regularly, other water containers served by garbage collection	1
		Cleaning environment, Removing garbage	1
		Fumigating/ Use of insecticides	1
		Remove standing /stagnant water	1
		Nothing	0
	2. Implementation of measures to reduce or avoid mosquito bites			5
		Sleep under bed net	2
		Use of mosquito repellent or Fumigating	1
		Use insecticide	1
		Wear long clothes or Stay indoors or Use of fans	1
		Pray God or Nothing	0
	3. Based on the description of the house’s immediate surroundings
		The presence of stagnant water collection	-2
		The presence of stagnant water collection or an uncovered storage water unit set or any potential artificial or natural water container outdoor, or opened garbage can	-2
		immediate surroundings Vegetation	-2
		Presence of net (insect screens) on windows	2
	Overall practice			12	(<6= Negative, ≥ 6= positive)
